# Supplementary material for: A B7-CD28 Family-Based Signature Demonstrates Significantly Different Prognosis and Immunological Characteristics in Diffuse Gliomas
Source: Front Mol Biosci. 2022 Jul 19;9:849723. doi: 10.3389/fmolb.2022.849723 (PMC9344576; doi:10.3389/fmolb.2022.849723)
Supplement: Supplementary file 1 [file Table2.XLSX]

## Sheet: Sheet1
Gene
TNFRSF18
S100A4
IL2RB
EPSTI1
GBP5
S100A10
SLAMF1
GBP2
IL2RA
LGALS1
CCR5
TRIB1
LGALS3
SDC4
TP53INP1
TFRC
PTTG1
TRAF1
NINJ2
SHMT2
